# Supplementary material for: Profiling of Differentially Expressed Genes in Roots of Robinia pseudoacacia during Nodule Development Using Suppressive Subtractive Hybridization
Source: PLoS One. 2013 Jun 11;8(6):e63930. doi: 10.1371/journal.pone.0063930 (PMC3679122; doi:10.1371/journal.pone.0063930)
Supplement: Table S1 — List of cDNA clones of Robinia pseudoacacia identified by suppression subtractive hybridization. (XLS) [file pone.0063930.s003.xls]

## Sheet: Y+G_Total_Info
Table S1. List of cDNA clones of Robinia pseudoacacia identified by suppression subtractive hybridization.
Functional category	Genbank Accession Number	clone ID	Size (bp)	Clone number	PolyA(T)	Blastx NCBI Nr		InterPro			COG								GO			Average signal intensity ratio(Subtracted)
						Annotation	Identity			Pathway	Portein in COG	E-value	Organism	Function code	COG id	COG class defination	Functional categories(Fist Level)	Functional categories(Second Level)	Molecular Function	Cellular Component	Biological Process
Transcription	JK974084	1zheng6	547	1	Y	C2H2 type zinc finger family protein [Picea abies]	4e-28	IPR026939	Zinc finger protein 706										GO:0008270 : zinc ion binding	GO:0005622 : intracellular	GO:0006355 : regulation of transcription, DNA-dependent	9.2
Transcription	JK974085	1zheng7	684	1	Y	C2H2-type zinc finger protein-like protein [Medicago truncatula]	1e-24															6.8
Transcription	JK974195	2zheng98	730	1	Y	putative DNA-binding protein ESCAROLA-like [Glycine max]	3e-27	IPR005175	Domain of unknown function DUF296											GO:0005737 : cytoplasm	GO:0010359 : regulation of anion channel activity	12.7
Transcription	JK974086	2zheng139	482	1		Myb family transcription factor APL [Medicago truncatula]	7e-28												GO:0003700 : sequence-specific DNA binding transcription factor activity	GO:0005634 : nucleus	GO:0009736 : cytokinin mediated signaling pathway	7.2
Transcription	JK974163	2zheng279	564	1		target of Myb protein 1-like [Glycine max]	3e-28												GO:0003677 : DNA binding	GO:0005634 : nucleus	GO:0008150 : biological_process	13.1
Transcription	JK974087	2zheng168	367	1	Y	MKI67 FHA domain-interacting nucleolar phosphoprotein-like [Glycine max]	3e-17	IPR000504	RNA recognition motif domain										GO:0003676 : nucleic acid binding	GO:0005730 : nucleolus	GO:0006333 : chromatin assembly or disassembly	24.6
Transcription	JK974088	2zheng190	580	2	Y	zinc finger homeodomain protein [Medicago truncatula]	3e-25	IPR006456	ZF-HD homeobox protein, Cys/His-rich dimerisation domain										GO:0003677 : DNA binding	GO:0005634 : nucleus	GO:0006355 : regulation of transcription, DNA-dependent	20.6
Transcription	JK974089	2zheng219	265	1		homeodomain-leucine zipper protein 56 [Glycine max]	4e-21															10.9
Transcription	JK974090	2zheng240	710	1	Y	HAT family dimerization domain containing protein [Medicago truncatula]	8e-65												GO:0003674 : molecular_function	GO:0005634 : nucleus	GO:0008150 : biological_process	29
Transcription	JK974091	2zheng306	537	1	Y	zinc finger BED domain-containing protein 1-like [Glycine max]	4e-44	IPR008906	HAT dimerisation										GO:0046983 : protein dimerization activity	GO:0005634 : nucleus	GO:0009791 : post-embryonic development	16.5
Transcription	JK974092	2zheng325	474	2	Y	transcription factor CCAAT [Lotus japonicus]	1e-50	IPR001289	CCAAT-binding transcription factor, subunit B										GO:0003700 : sequence-specific DNA binding transcription factor activity	GO:0005634 : nucleus	GO:0006355 : regulation of transcription, DNA-dependent	17.6
Transcription	JK974093	2zheng354	348	2		nascent polypeptide-associated complex subunit alpha-like protein 2-like [Glycine max]	2e-14	IPR000449	Ubiquitin-associated/translation elongation factor EF1B, N-terminal										GO:0003674 : molecular_function	GO:0005634 : nucleus	GO:0008150 : biological_process	11.3
Protein metabolism	JK974095	2zheng50	476	1	Y	60S ribosomal protein L18-3-like [Glycine max]	4e-49	IPR000039	Ribosomal protein L18e										GO:0005515 : protein binding	GO:0005737 : cytoplasm	GO:0006412 : translation	10.2
Protein metabolism	JK974096	2zheng63	426	1	Y	50S ribosomal protein 6, chloroplastic-like [Glycine max]	2e-20	IPR020526	Ribosomal protein L6, chloroplast										GO:0003735 : structural constituent of ribosome	GO:0009507 : chloroplast	GO:0006412 : translation	12.5
Protein metabolism	JK974097	2zheng317	444	2	Y	40S ribosomal protein S3-3-like [Glycine max]	3e-24												GO:0003735 : structural constituent of ribosome	GO:0005737 : cytoplasm	GO:0006412 : translation	12.5
Protein metabolism	JK974098	2zheng84	535	1	Y	40S ribosomal protein S16 [Lupinus polyphyllus]	5e-67												GO:0003735 : structural constituent of ribosome	GO:0005840 : ribosome	GO:0006412 : translation	8.7
Protein metabolism	JK974099	A70	386	3		60S ribosomal protein L14-like [Glycine max]	2e-63	IPR002784	Ribosomal protein L14										GO:0003735 : structural constituent of ribosome	GO:0005737 : cytoplasm	GO:0042254 : ribosome biogenesis	20
Protein metabolism	JK974100	A88	365	1		60S ribosomal protein L27-like [Medicago truncatula]	1e-10	IPR001141	Ribosomal protein L27e										GO:0003735 : structural constituent of ribosome	GO:0005622 : intracellular	GO:0006412 : translation	46.2
Protein metabolism	JK974101	A56	532	3	Y	60S ribosomal protein L44-like [Glycine max]	3e-72	IPR000552	Ribosomal protein L44e		YLL039c	1e-35	Sce	O	COG5272	Ubiquitin	CELLULAR PROCESSES AND SIGNALING		GO:0003735 : structural constituent of ribosome	GO:0005737 : cytoplasm	GO:0006412 : translation	6.5
Protein metabolism	JK974102	2zheng327	423	2	Y	ubiquitin [Medicago truncatula]	1e-39	IPR001975	Ribosomal protein L40e										GO:0003735 : structural constituent of ribosome	GO:0005840 : ribosome	GO:0001510 : RNA methylation	14.4
Protein metabolism	JK974103	2zheng341	497	1	Y	E3 ubiquitin-protein ligase [Medicago truncatula]	5e-25															25.4
Protein metabolism	JK974104	2zheng111	718	1	Y	ubiquitin-conjugating enzyme E2 10-like [Glycine max]	1e-104	IPR000608	Ubiquitin-conjugating enzyme, E2		YLR154w-a	2e-13	---	---	---	---	---	---				6.9
Protein metabolism	JK974105	2zheng158	441	2	Y	ubiquitin conjugating enzyme [Cicer arietinum]	3e-25	IPR000608	Ubiquitin-conjugating enzyme, E2										GO:0004842 : ubiquitin-protein ligase activity		GO:0016567 : protein ubiquitination	6.3
Protein metabolism	JK974106	2zheng46	575	1	Y	ubiquitin-conjugating enzyme E2 [Catharanthus roseus]	1e-13												GO:0004842 : ubiquitin-protein ligase activity	GO:0005737 : cytoplasm	GO:0016567 : protein ubiquitination	33
Protein metabolism	JK974107	2zheng202	545	1		70 kDa heat shock cognate protein 3 [Vigna radiata]	1e-67	IPR013126	Heat shock protein 70 family		YLL039c	1e-32	Sce	O	COG5272	Ubiquitin	CELLULAR PROCESSES AND SIGNALING		GO:0005524 : ATP binding	GO:0005829 : cytosol	GO:0006457 : protein folding	39.3
Protein metabolism	JK974108	2zzheng280	411	1	Y	10 kDa chaperonin [Medicago truncatula]	7e-35	IPR011032	GroES-like										GO:0051087 : chaperone binding	GO:0005737 : cytoplasm	GO:0006457 : protein folding	11.9
Protein metabolism	JK974162	2z302	585	1	Y	proteasome subunit beta type-5-like [Glycine max]	2e-64												GO:0004298 : threonine-type endopeptidase activity	GO:0005839 : proteasome core complex	GO:0006511 : ubiquitin-dependent protein catabolic process	7.6
Protein metabolism	JK974152	2zheng277	524	1	Y	proteasome subunit alpha type-1-A-like isoform 1 [Glycine max]	5e-31	IPR023332	Proteasome A-type subunit										GO:0004298 : threonine-type endopeptidase activity	GO:0000502 : proteasome complex	GO:0043248 : proteasome assembly	8.7
Carbohydrate metabolism	JK974109	2zheng96	759	2	Y	putative glycosyltransferase 3-like [Glycine max]	8e-116	IPR008630	Galactosyl transferase										GO:0033843 : xyloglucan 6-xylosyltransferase activity	GO:0005794 : Golgi apparatus	GO:0010411 : xyloglucan metabolic process ;GO:0048767 : root hair elongation	9.2
Carbohydrate metabolism	JK974110	2zheng183	504	1		phospho-2-dehydro-3-deoxyheptonate aldolase 1, chloroplastic-like [Glycine max]	6e-70	IPR002480	DAHP synthetase, class II										GO:0003849 : 3-deoxy-7-phosphoheptulonate synthase activity	GO:0016020 : membrane	GO:0009073 : aromatic amino acid family biosynthetic process;GO:0009611 : response to wounding	24.3
Carbohydrate metabolism	JK974111	2zheng43	1455	2	Y	mannan endo-1,4-beta-mannosidase 4-like [Glycine max]	0	IPR001547	Glycoside hydrolase, family 5										GO:0004553 : hydrolase activity, hydrolyzing O-glycosyl compounds	GO:0005576 : extracellular region	GO:0010014 : meristem initiation ;GO:0010075 : regulation of meristem growth;GO:0009845 : seed germination	20.6
Carbohydrate metabolism	JK974112	1zheng14	629	2	Y	xyloglucan endotransglucosylase [Pisum sativum]	5e-92	IPR000757	Glycoside hydrolase, family 16										GO:0016762 : xyloglucan:xyloglucosyl transferase activity	GO:0048046 : apoplast ;GO:0005618 : cell wall ;GO:0005576 : extracellular region	GO:0005975 : carbohydrate metabolic process ;GO:0010075 : regulation of meristem growth	37.5
Carbohydrate metabolism	JK974113	2zheng17	521	1	Y	xyloglucan-specific endoglucanase inhibitor protein [Medicago truncatula]	8e-22	IPR001461	Peptidase A1										GO:0004190 : aspartic-type endopeptidase activity	GO:0005618 : cell wall;GO:0005829 : cytosol ;GO:0009505 : plant-type cell wall	GO:0006508 : proteolysis;GO:0009651 : response to salt stress	20
Carbohydrate metabolism	JK974190	1z40	806	1	Y	endo-1,3;1,4-beta-D-glucanase-like [Glycine max]	1e-129	IPR002925	Dienelactone hydrolase										GO:0016787 : hydrolase activity	GO:0005737 : cytoplasm	GO:0006096 : glycolysis	22
Carbohydrate metabolism	JK974127	2zheng68	604	3		PNDKN1 [Pisum sativum]	1e-74	IPR001564	Nucleoside diphosphate kinase										GO:0005525 : GTP binding	GO:0005874 : microtubule	GO:0006241 : CTP biosynthetic process	18
Nucleotide metabolism	JK974115	2zheng247	334	1	Y	actin-depolymerizing factor [Capsicum annuum]	5e-07												GO:0003779 : actin binding	GO:0005886 : plasma membrane	GO:0008150 : biological_process	21
Nucleotide metabolism	JK974118	1zheng2	441	1	Y	histone H3 (AA 1-123) [Medicago sativa]	7e-39	IPR000164	Histone H3										GO:0003677 : DNA binding	GO:0000786 : nucleosome	GO:0008283 : cell proliferation	25
Nucleotide metabolism	JK974119	2zheng123	624	2		histone H2 [Populus trichocarpa]	6e-54	IPR000558	Histone H2B										GO:0003677 : DNA binding	GO:0000786 : nucleosome	GO:0006334 : nucleosome assembly	10.4
Amino acid metabolism	JK974120	2zheng143	370	1		interferon-induced guanylate-binding protein, putative [Ricinus communis]	2e-36												GO:0005525 : GTP binding	GO:0005634 : nucleus	GO:0000911 : cytokinesis by cell plate formation	12.2
Amino acid metabolism	JK974121	Z17	794	1		aminotransferase y4uB-like [Glycine max]	6e-84	IPR005814	Aminotransferase class-III										GO:0003824 : catalytic activity		GO:0008152 : metabolic process	8.8
Amino acid metabolism	JK974122	2zheng195	486	2	Y	glycine cleavage system H protein, mitochondrial-like [Glycine max]	5e-45												GO:0004375 : glycine dehydrogenase (decarboxylating) activity	GO:0009507 : chloroplast	GO:0019344 : cysteine biosynthetic process	7.8
Amino acid metabolism	JK974123	Z5	308	1		70 kDa peptidyl-prolyl isomerase-like isoform 2 [Glycine max]	1e-20	IPR001179	Peptidyl-prolyl cis-trans isomerase, FKBP-type, domain										GO:0003755 : peptidyl-prolyl cis-trans isomerase activity	GO:0016020 : membrane	GO:0000413 : protein peptidyl-prolyl isomerization	11.3
Energy	JK974124	2zheng22	303	1		photosystem II 5 kDa protein, chloroplastic-like [Glycine max]	3e-10															17.3
Energy	JK974125	2zheng278	696	3	Y	HCF106 [Pisum sativum]	2e-43												GO:0009977 : proton motive force dependent protein transmembrane transporter activity	GO:0033281 : TAT protein transport complex	GO:0043953 : protein transport by the Tat complex	35
Signaling	JK974128	2zheng311	815	1	Y	extended synaptotagmin-1-like isoform 2 [Glycine max]	2e-96															8.6
Signaling	JK974129	2zheng11	594	1		syntaxin-71-like [Glycine max]	1e-91												GO:0008565 : protein transporter activity	GO:0005783 : endoplasmic reticulum	GO:0006886 : intracellular protein transport	6.7
Signaling	JK974130	2zheng99	472	1		phosphoglycerate kinase, chloroplastic-like [Glycine max]	3e-83												GO:0004618 : phosphoglycerate kinase activity	GO:0005794 : Golgi apparatus	GO:0006096 : glycolysis	10.7
Signaling	JK974132	2zheng146	576	1	Y	metallothionein type 2 [Sesbania drummondii]	3e-23	IPR000347	Metallothionein, family 15, plant										GO:0005507 :		GO:0006878 : cellular copper ion homeostasis	6.2
Signaling	JK974126	2zheng315	1052	1	Y	endoplasmic reticulum-type calcium-transporting ATPase [Medicago truncatula]	2e-134	IPR006068	ATPase, P-type cation-transporter, C-terminal										GO:0005388 : calcium-transporting ATPase activity	GO:0016021 : integral to membrane	GO:0006754 : ATP biosynthetic process	21.9
Signaling	JK974133	2zheng309	596	1	Y	RAB1D [Lotus japonicus]	6e-67												GO:0005525 : GTP binding	GO:0005794 : Golgi apparatus	GO:0015031 : protein transport	7.8
Signaling	JK974114	2zheng336	454	1		prohibitin-1, mitochondrial-like [Glycine max]	3e-29													GO:0016020 : membrane;GO:0009505 : plant-type cell wal;GO:0005774 : vacuolar membrane	GO:0006950 : response to stress;GO:0001510 : RNA methylation	29
Signaling	JK974116	1zheng8	724	1	Y	histone deacetylase [Medicago truncatula]	3e-74	IPR000286	Histone deacetylase superfamily										GO:0008270 : zinc ion binding		GO:0006476 : protein deacetylation	11.7
Signaling	JK974117	1zheng15	377	1	Y	histone deacetylase complex subunit SAP18 [Medicago truncatula]	8e-28	IPR010516	Sin3 associated polypeptide p18										GO:0005515 : protein binding	GO:0005730 : nucleolus	GO:0009062 : fatty acid catabolic process	10
Defense/ stress response	JK974149	A79	521	1	Y	basic chitinase class 3 [Vigna unguiculata]	3e-66												GO:0004568 : chitinase activity		GO:0050832 : defense response to fungus	23.3
Defense/ stress response	JK974150	2zheng271	394	3	Y	pathogenesis-related protein class 10, partial [Oxytropis arctobia]	1e-26															15.4
Defense/ stress response	JK974134	2zheng310	405	3	Y	catalase [Cicer arietinum]	3e-24	IPR010582	Catalase immune-responsive domain										GO:0020037 : heme binding	GO:0005829 : cytosol	GO:0008219 : cell death	41.3
Defense/ stress response	JK974135	2zheng307	435	1		peroxidase [Pisum sativum]	1e-45				RSc0419	2e-12	Rso	S	COG1839	Uncharacterized conserved protein	POORLY CHARACTERIZED	Function unknown			GO:0020037 : heme binding	11.7
Defense/ stress response	JK974136	2zheng268	592	1		thioredoxin domain-containing protein 9 homolog [Glycine max]	3e-44													GO:0005737 : cytoplasm	GO:0045454 : cell redox homeostasis	6.1
Defense/ stress response	JK974137	2zheng198	597	1	Y	thioredoxin H-type, putative [Ricinus communis]	4e-28	IPR005746	Thioredoxin										GO:0015035 : protein disulfide oxidoreductase activity	GO:0005829 : cytosol	GO:0000280 : nuclear division	7
Defense/ stress response	JK974138	2zheng322	515	1		protein disulfide-isomerase-like [Glycine max]	3e-24	IPR012336	Thioredoxin-like fold											GO:0005788 : endoplasmic reticulum lumen		9.6
Defense/ stress response	JK974139	A65	302	1		methionine sulfoxide reductase [Morus alba var. multicaulis]	9e-39	IPR002569	Peptide methionine sulphoxide reductase MsrA										GO:0008113 : peptide-methionine (S)-S-oxide reductase activity	GO:0009507 : chloroplast	GO:0006464 : cellular protein modification process	41.5
Defense/ stress response	JK974140	A3	371	1		L-ascorbate oxidase-like [Glycine max]	2e-26	IPR002355	Multicopper oxidase, copper-binding site										GO:0016491 : oxidoreductase activity	GO:0005576 : extracellular region	GO:0055114 : oxidation-reduction process	7.9
Defense/ stress response	JK974141	2zheng157	517	1	Y	putative quinone oxidoreductase [Cicer arietinum]	7e-47												GO:0016491 : oxidoreductase activity	GO:0009506 : plasmodesma	GO:0045892 : negative regulation of transcription, DNA-dependent	5.5
Defense/ stress response	JK974142	2zheng227	469	1	Y	squalene monooxygenase-like [Glycine max]	4e-12												GO:0004506 : squalene monooxygenase activity	GO:0005576 : extracellular region	GO:0008152 : metabolic process	7.5
Defense/ stress response	JK974151	2zheng58	798	1	Y	Wound-induced protein WIN2 precursor, putative [Ricinus communis]	5e-106	IPR001002	Chitin-binding, type 1										GO:0004568 : chitinase activity	GO:0005576 : extracellular region	GO:0016998 : cell wall macromolecule catabolic process	10
Hormonal protein	JK974143	2zheng85	398	1		abscisic acid receptor PYL6-like [Glycine max]	3e-56	IPR019587	Polyketide cyclase/dehydrase										GO:0005515 : protein binding	GO:0005634 : nucleus	GO:0008150 : biological_process	18
Hormonal protein	JK974144	A52	615	3	Y	auxin-repressed protein [Robinia pseudoacacia]	6e-63	IPR008406	Dormancyauxin associated										GO:0003674 : molecular_function	GO:0005634 : nucleus		6.3
Lipid and isoprenoid metabolism	JK974146	2zheng25	601	1		caffeoyl-CoA O-methyltransferase [Leucaena leucocephala]	3e-89	IPR002935	O-methyltransferase, family 3										GO:0008171 : O-methyltransferase activity	GO:0005829 : cytosol	GO:0009805 : coumarin biosynthetic process	5.6
Lipid and isoprenoid metabolism	JK974183	1z35	780	1		caffeic acid 3-O-methyltransferase [Medicago truncatula]	4e-141	IPR001077	O-methyltransferase, family 2										GO:0008168 : methyltransferase activity			6.5
Lipid and isoprenoid metabolism	JK974147	A13	588	1		gamma-tocopherol methyltransferase [Lotus japonicus]	4e-73	IPR013216	Methyltransferase type 11										GO:0050342 : tocopherol O-methyltransferase activity	GO:0009507 : chloroplast	GO:0010189 : vitamin E biosynthetic process	40
Lipid and isoprenoid metabolism	JK974148	2zheng342	550	3	Y	S-adenosyl-L-methionine:delta24-sterol-C-methyltransferase [Glycine max]	2e-19	IPR013705	Sterol methyltransferase C-terminal										GO:0008168 : methyltransferase activity	GO:0005783 : endoplasmic reticulum	GO:0006084 : acetyl-CoA metabolic process	16.7
Transport protein	JK974153	2zheng94	539	1		putative aquaporin [Phaseolus vulgaris]	1e-13												GO:0005515 : protein binding	GO:0046658 : anchored to plasma membrane	GO:0055085 : transmembrane transport	6.7
Transport protein	JK974154	2zheng334	550	1	Y	adenosine 3'-phospho 5'-phosphosulfate transporter 2-like isoform 1 [Glycine max]	8e-45	IPR013657	UAA transporter										GO:0003674 : molecular_function	GO:0005886 : plasma membrane	GO:0055085 : transmembrane transport	21
Transport protein	JK974155	A99	435	1		palmitoyltransferase ZDHHC9 [Medicago truncatula]	2e-08												GO:0003674 : molecular_function	GO:0005575 : cellular_component	GO:0008150 : biological_process	19.5
Transport protein	JK974156	2zheng269	378	1	Y	glutathione S-transferase [Medicago truncatula]	2e-17												GO:0004364 : glutathione transferase activity	GO:0005737 : cytoplasm	GO:0043085 : positive regulation of catalytic activity	12.6
Transport protein	JK974157	1zheng5	758	1	Y	copper transport protein ATOX1-like [Glycine max]	3e-40	IPR006121	Heavy metal-associated domain, HMA										GO:0046872 : metal ion binding	GO:0000785 : chromatin	GO:0030001 : metal ion transport	5.2
Protein with cofactor requirement	JK974158	2zheng44	608	9	Y	leghemoglobin 6 [Sesbania rostrata]	2e-71	IPR001032	Leghaemoglobin										GO:0005506 : iron ion binding	GO:0005737 : cytoplasm	GO:0015671 : oxygen transport	92
Protein with cofactor requirement	JK974159	2zheng350	522	3	Y	cytochrome c1-1, heme protein, mitochondrial-like [Glycine max]	9e-21	IPR002326	Cytochrome c1		BS_rpsM	6e-12	Bsu	J	COG0099	Ribosomal protein S13	INFORMATION STORAGE AND PROCESSING	Translation, ribosomal structure and biogenesis	GO:0020037 : heme binding	GO:0005746 : mitochondrial respiratory chain	GO:0006096 : glycolysis	37
Protein with cofactor requirement	JK974160	2zheng193	408	4	Y	cytochrome b-c1 complex subunit 8-like [Glycine max]	8e-10												GO:0005739 : mitochondrion	GO:0016020 : membrane	GO:0009853 : photorespiration	13
Protein with cofactor requirement	JK974161	2zheng248	590	1	Y	CoA binding site [chemical binding]	6e-46												GO:0031210 : phosphatidylcholine binding	GO:0005829 : cytosol	GO:0006816 : calcium ion transport	10.6
Unknown function and no hits	JK974164	2zheng31	537	3	Y	dentin sialophosphoprotein-like protein [Arabidopsis thaliana]	8e-20												GO:0003674 : molecular_function	GO:0005634 : nucleus	GO:0008150 : biological_process	28.4
Unknown function and no hits	JK974165	2zheng297	445	1		F-box protein At1g61340-like [Glycine max]	2e-17															7
Unknown function and no hits	JK974166	2zheng272	517	1	Y	hypothetical protein MTR_1g108460 [Medicago truncatula]	1e-27												GO:0003674 : molecular_function	GO:0005576 : extracellular region	GO:0008150 : biological_process	20
Unknown function and no hits	JK974131	1zheng20	619	1	Y	hypothetical protein MTR_4g077590 [Medicago truncatula]	0.0001															5.7
Unknown function and no hits	JK974167	z23	939	1		unknown	2e-171				ybjW	1e-33	Eco	C	COG1151	6Fe-6S prismane cluster-containing protein	METABOLISM	Energy production and conversion	GO:0003674 : molecular_function	GO:0005886 : plasma membrane	GO:0008150 : biological_process	21.3
Unknown function and no hits	JK974168	A77	441	1	Y	unknown	2e-43												GO:0003674 : molecular_function	GO:0009507 : chloroplast	GO:0000724 : double-strand break repair via homologous recombination	9.6
Unknown function and no hits	JK974169	2zheng34	340	1	Y	unknown	2e-06															11.4
Unknown function and no hits	JK974170	2zheng45	612	3	Y	hypothetical protein [Penicillium chrysogenum]	0.0007															30.3
Unknown function and no hits	JK974171	2z222	426	1	Y	no hit	-															12
Unknown function and no hits	JK974172	A90	273	1		no hit	-															18.8
Unknown function and no hits	JK974173	2zheng127	308	1	Y	no hit	-															6.7
Unknown function and no hits	JK974174	2zheng245	485	2	Y	no hit	-															10.3
Unknown function and no hits	JK974175	2zheng276	327	1	Y	no hit	-															25.3
Unknown function and no hits	JK974176	z64	245	1		no hit	-															5.7
Unknown function and no hits	JK974177	2zheng212	272	1	Y	no hit	-															16.7
Unknown function and no hits	JK974179	2zheng281	589	1	Y	no hit	-															33.9
Unknown function and no hits	JK974180	A28	328	1	Y	no hit	-															15.7
Unknown function and no hits	JK974181	2z326	201	1	Y	no hit	-												GO:0003735 : structural constituent of ribosome	GO:0022627 : cytosolic small ribosomal subunit	GO:0042274 : ribosomal small subunit biogenesis	7.1
Unknown function and no hits	JK974194	2zheng292	576	3		no hit	-
Unknown function and no hits	JK974181	A86	549	1	Y	no hit	-															23.1
Unknown function and no hits	JK974193	2zheng333	433	3		no hit	-				YLR154w-a	3e-12	---	---	---	---	---	---		GO:0005615 : extracellular space		20.6
Unknown function and no hits	JK974192	2zheng230	282	1	Y	no hit	-															19.6
Unknown function and no hits	JK974191	2zheng264	292	1		no hit	-															16.1
Unknown function and no hits	JK974182	2zheng287	393	1	Y	no hit	-															13.8
Unknown function and no hits	JK974197	2zheng339	353	1	Y	no hit	-				all0650	5e-22	Nos	H	COG0408	Coproporphyrinogen III oxidase	METABOLISM	Coenzyme transport and metabolism				23
Unknown function and no hits	JK974184	z91	391	1	Y	no hit	-				YLR154w-a	2e-13	---	---	---	---	---	---				8
Unknown function and no hits	JK974185	z76	362	1	Y	no hit	-															12.5
Unknown function and no hits	JK974145	1z4	279	1		no hit	-				slr1761	1e-24	Syn	O	COG0545	FKBP-type peptidyl-prolyl cis-trans isomerases 1	CELLULAR PROCESSES AND SIGNALING	Posttranslational modification, protein turnover, chaperones				6.2
Unknown function and no hits	JK974186	A62	398	1	Y	no hit	-															7.1
Unknown function and no hits	JK974187	2z118	436	1	Y	no hit	-															7
Unknown function and no hits	JK974188	2z305	539	1	Y	no hit	-															5.9
Unknown function and no hits	JK974189	A4	410	1	Y	no hit	-												GO:0004077 : biotin-[acetyl-CoA-carboxylase] ligase activity		GO:0009102 : biotin biosynthetic process	21.4
Unknown function and no hits	JK974196	2z345	416	1		no hit	-															10.7
Unknown function and no hits	JK974094	2zheng19	393	1		no hit	-															11.7
